# Supplementary material for: Altered Expression of Three EGFR Posttranslational Regulators MDGI, MIG6, and EIG121 in Invasive Breast Carcinomas
Source: Anal Cell Pathol (Amst). 2020 Apr 20;2020:9268236. doi: 10.1155/2020/9268236 (PMC7189325; doi:10.1155/2020/9268236)
Supplement: Supplementary 1 — Table 1S: relationship between EGFR, MDGI, MIG6, and EIG121 gene mRNA levels in the 440 IBCs. [file 9268236.f1.zip]

Archive with 2 entries (2 files):
- ._Supplementary table 1S Meseure et al. xls.xls
- Supplementary table 1S Meseure et al. xls.xls
