# Supplementary material for: Altered Expression of Three EGFR Posttranslational Regulators MDGI, MIG6, and EIG121 in Invasive Breast Carcinomas
Source: Anal Cell Pathol (Amst). 2020 Apr 20;2020:9268236. doi: 10.1155/2020/9268236 (PMC7189325; doi:10.1155/2020/9268236)
Supplement: Supplementary 1 — Table 1S: relationship between EGFR, MDGI, MIG6, and EIG121 gene mRNA levels in the 440 IBCs. [file 9268236.f1.zip › Supplementary table 1S Meseure et al. xls.xls]

## Sheet: Spearman
	Supplementary table 1S: relationship between EGFR, MDGI, MIG6 and EIG121 gene mRNA levels in the 440 breast tumors
				EGFR		MDGI		MIG6		EIG121
	EGFR			1
				<0,0000001
	MDGI			0,094a		1
				0,045b		<0,0000001
	MIG6			0.018		-0.014		1
				0,71 (NS)		0,76 (NS)		<0,0000001
	EIG121			-0.05		-0.051		-0.083		1
				0,29 (NS)		0,28 (NS)		0,078 (NS)		<0,0000001
	aSpearman correlation coefficient
	bp value of Spearman rank correlation test; NS: not significant
